# Supplementary material for: A Concise Synthesis of Sacidumlignan B
Source: Molecules. 2022 Sep 7;27(18):5775. doi: 10.3390/molecules27185775 (PMC9500800; doi:10.3390/molecules27185775)
Supplement: Supplementary file 1 [file molecules-27-05775-s001.zip]

Archive with 1 entries (1 files):
- molecules-1890807-supplementary.pdf
